# Supplementary material for: Listening to Their Nights: Sleep Disruptions in Captive Housed Chimpanzees Affect Their Daytime Behavior
Source: Animals (Basel). 2023 Feb 16;13(4):696. doi: 10.3390/ani13040696 (PMC9952389; doi:10.3390/ani13040696)
Supplement: Supplementary file 1 [file animals-13-00696-s001.zip]

Archive with 1 entries (1 files):
- animals-2192854-supplementary.pdf
